# Supplementary material for: Behavior Coding of Adolescent and Therapy Dog Interactions During a Social Stress Task
Source: Vet Sci. 2024 Dec 12;11(12):644. doi: 10.3390/vetsci11120644 (PMC11680360; doi:10.3390/vetsci11120644)
Supplement: Supplementary file 1 [file vetsci-11-00644-s001.zip]

Archive with 1 entries (1 files):
- vetsci-3310786-supplementary.xlsx
