# Supplementary material for: Behavior Coding of Adolescent and Therapy Dog Interactions During a Social Stress Task
Source: Vet Sci. 2024 Dec 12;11(12):644. doi: 10.3390/vetsci11120644 (PMC11680360; doi:10.3390/vetsci11120644)
Supplement: Supplementary file 1 [file vetsci-11-00644-s001.zip › vetsci-3310786-supplementary.xlsx]

## Sheet: S1. Social + Physical Group
Table S1. Correlations Between Participant and Therapy Dog Behaviors, Social + Physical Group (N = 25)
Correlations
			Bite Lip (d)	Bite Nails (d)	Close Eyes (d)	Cross Arms (d)	Cry (d)	General Fidget (d)	General Scratch (d)	Grimace/Facial Tension (d)	Head Toward Dog (d)	Internal Tongue Movement (d)	Laugh (c)	Lean Towards Dog (d)	Play with Hair (d)	Reposition (c)	Sit on Hands (d)	Smile (c)	Stretch (c)	Talk to Dog (d)	Talk to Experimenter (d)	Talk to Handler (d)	Talk to Self (d)	Touch Dog (d)	Touch Face (c)	Human Yawn (c)	Bark (c)	Circle (d)	Ears Down (d)	Ears Twitch (c)	Groom (d)	Head toward Participant (d)	Jerk/Twitch (c)	Lay Alert (d)	Lay Down (d)	Lick Object (d)	Lift Paw (d)	Near Participant (d)	Pant (d)	Paw at Person (c)	Paws on Participant (d)	Scratch at Object/Floor (d)	Shake Head (c)	Shake Off (d)	Shift Head (c)	Shift Position (c)	Sit (d)	Sniff Object/Floor (d)	Sniff Participant (d)
Spearman's rho	Bite Lip (d)	Correlation Coefficient	--
		Sig. (2-tailed)
		N	25
	Bite Nails (d)	Correlation Coefficient	-0.34226	--
		Sig. (2-tailed)	0.0939928
		N	25	25
	Close Eyes (d)	Correlation Coefficient	-0.204517	0.0975337	--
		Sig. (2-tailed)	0.326766	0.642784
		N	25	25	25
	Cross Arms (d)	Correlation Coefficient	0.257768	0.248481	-0.182735	--
		Sig. (2-tailed)	0.213496	0.231035	0.381958
		N	25	25	25	25
	Cry (d)	Correlation Coefficient
		Sig. (2-tailed)
		N	25	25	25	25	25
	General Fidget (d)	Correlation Coefficient	-0.0790419	0.377879	0.087867	0.274057		--
		Sig. (2-tailed)	0.70724	0.0625466	0.676202	0.184945
		N	25	25	25	25	25	25
	General Scratch (d)	Correlation Coefficient	0.06937	0.00246966	-0.0327789	0.0952268		0.332376	--
		Sig. (2-tailed)	0.741786	0.990652	0.876391	0.650701		0.104518
		N	25	25	25	25	25	25	25
	Grimace/Facial Tension (d)	Correlation Coefficient	-0.00257125	-0.114791	0.129666	-0.335513		-0.132948	.421*	--
		Sig. (2-tailed)	0.990268	0.584804	0.536737	0.101088		0.526387	0.0362928
		N	25	25	25	25	25	25	25	25
	Head Toward Dog (d)	Correlation Coefficient	-0.286399	-0.0643198	0.237718	0.0445755		0.0915385	0.0283544	-0.163391	--
		Sig. (2-tailed)	0.16515	0.760023	0.252527	0.832441		0.663435	0.892975	0.435156
		N	25	25	25	25	25	25	25	25	25
	Internal Tongue Movement (d)	Correlation Coefficient	0.112917	0.010452	-0.304469	0.22783		0.332308	0.360731	0.124085	0.0184615	--
		Sig. (2-tailed)	0.590988	0.960453	0.138925	0.273378		0.104594	0.0764757	0.554552	0.930203
		N	25	25	25	25	25	25	25	25	25	25
	Laugh (c)	Correlation Coefficient	0.184137	0.157515	-0.131739	-0.0303316		0.00539604	0.00394646	0.0318594	0.0447101	0.0628253	--
		Sig. (2-tailed)	0.378254	0.45207	0.530189	0.885559		0.979577	0.985063	0.879834	0.831942	0.765444
		N	25	25	25	25	25	25	25	25	25	25	25
	Lean Towards Dog (d)	Correlation Coefficient	-0.184916	-0.166556	0.274711	-0.250035		-0.186297	0.0662111	0.346703	.563**	-0.026174	-0.0239152	--
		Sig. (2-tailed)	0.376205	0.426192	0.183858	0.228035		0.372586	0.753178	0.0895284	0.00340649	0.901164	0.909658
		N	25	25	25	25	25	25	25	25	25	25	25	25
	Play with Hair (d)	Correlation Coefficient	-0.18272	.465*	-0.311962	0.178302		0.126154	0	-0.0450868	0.227692	-0.216154	0.136057	-0.0107775	--
		Sig. (2-tailed)	0.381997	0.019259	0.128981	0.393808		0.547917	1	0.830546	0.273677	0.299377	0.516671	0.959222
		N	25	25	25	25	25	25	25	25	25	25	25	25	25
	Reposition (c)	Correlation Coefficient	-0.290505	0.139896	-0.0435929	-0.1739		0.207692	0.249676	0.315222	0.139231	0.180769	-.428*	0.341032	0.103846	--
		Sig. (2-tailed)	0.158907	0.504798	0.836085	0.405779		0.319146	0.228727	0.12482	0.506845	0.387188	0.0328904	0.0952556	0.621315
		N	25	25	25	25	25	25	25	25	25	25	25	25	25	25
	Sit on Hands (d)	Correlation Coefficient	0.136344	-0.0469871	-0.135706	-0.182735		-0.200936	0.138787	0.182556	0.162792	0.166879	-0.052559	.455*	-0.0415495	0.233631	--
		Sig. (2-tailed)	0.515779	0.823512	0.517766	0.381958		0.335489	0.508213	0.382432	0.436865	0.425281	0.802964	0.0224034	0.843674	0.261016
		N	25	25	25	25	25	25	25	25	25	25	25	25	25	25	25
	Smile (c)	Correlation Coefficient	0.0981837	0.159437	0.181121	-0.00881862		0.104777	.435*	0.336164	0.0104006	0.0527736	.576**	0.0925212	0.00693375	-0.172188	-0.0883436	--
		Sig. (2-tailed)	0.64056	0.446501	0.386248	0.966629		0.618175	0.0299143	0.100386	0.960647	0.802175	0.00260898	0.660033	0.973759	0.410486	0.674539
		N	25	25	25	25	25	25	25	25	25	25	25	25	25	25	25	25
	Stretch (c)	Correlation Coefficient	0.133756	0.145275	0.0360559	0.185428		0.0324968	0.29786	.444*	-0.0344545	.419*	-0.0763138	0.379683	-0.00587292	0.295604	0.0312022	0.197438	--
		Sig. (2-tailed)	0.523854	0.488388	0.864141	0.37486		0.877447	0.148144	0.0262379	0.870124	0.0373177	0.716931	0.0612036	0.977773	0.151389	0.882296	0.344144
		N	25	25	25	25	25	25	25	25	25	25	25	25	25	25	25	25	25
	Talk to Dog (d)	Correlation Coefficient	-0.0219138	-0.0412741	.470*	-0.0531455		-0.143491	0.124103	0.235042	0.253748	-0.202138	0.32736	0.365851	-0.123551	-0.13528	-0.21915	.660**	0.229055	--
		Sig. (2-tailed)	0.917192	0.844698	0.0177118	0.800808		0.4938	0.554496	0.258064	0.220975	0.332545	0.110183	0.0720909	0.556272	0.519092	0.292564	0.00033078	0.270738
		N	25	25	25	25	25	25	25	25	25	25	25	25	25	25	25	25	25	25
	Talk to Experimenter (d)	Correlation Coefficient	-0.101625	-0.147132	0.216602	0.115566		0.0969231	0.140984	0.179576	0.236923	0.0884615	-0.116786	0.0115473	0.115385	-0.0515385	-0.166198	0.343991	0.0591208	0.337418	--
		Sig. (2-tailed)	0.628835	0.482786	0.298351	0.582253		0.644876	0.501455	0.39038	0.254163	0.674128	0.57825	0.956312	0.58285	0.806718	0.4272	0.0922337	0.778929	0.0990445
		N	25	25	25	25	25	25	25	25	25	25	25	25	25	25	25	25	25	25	25
	Talk to Handler (d)	Correlation Coefficient	-0.140633	-0.0747718	0.0756065	-0.368711		0.0569231	0.0685231	.497*	0.0207692	-0.00307692	.568**	0.230177	-0.0469231	0.0876923	-0.217965	.494*	0.137818	.421*	0.125385	--
		Sig. (2-tailed)	0.502532	0.722427	0.71945	0.0697264		0.786958	0.744835	0.0114667	0.921504	0.988354	0.00307392	0.268333	0.823749	0.676811	0.295247	0.0121103	0.511209	0.0358694	0.55038
		N	25	25	25	25	25	25	25	25	25	25	25	25	25	25	25	25	25	25	25	25
	Talk to Self (d)	Correlation Coefficient	-0.113325	-0.207104	-0.0751958	-0.101255		0.254762	0.347804	0.283615	0.0849208	0.141535	-0.056734	0.141644	-0.113228	0.339683	-0.0751958	0.297681	0.172894	0.115102	0.254762	0.283069	--
		Sig. (2-tailed)	0.589641	0.320549	0.720915	0.630092		0.219072	0.0884469	0.169479	0.68651	0.499769	0.78765	0.499436	0.589961	0.0966568	0.720915	0.1484	0.408541	0.583778	0.219072	0.170337
		N	25	25	25	25	25	25	25	25	25	25	25	25	25	25	25	25	25	25	25	25	25
	Touch Dog (d)	Correlation Coefficient	-0.289478	0.0803998	0.342613	0.0225629		-0.332308	-0.097665	0.11869	0.226923	-0.0761538	0.387359	0.240955	-0.27	-0.19	0.000681139	0.309322	0.0305392	0.363223	-0.0538462	0.363077	-0.0283069	--
		Sig. (2-tailed)	0.160452	0.702434	0.0936317	0.914748		0.104594	0.642334	0.572025	0.275345	0.7175	0.0557364	0.245931	0.191796	0.362987	0.997422	0.132424	0.88478	0.0743163	0.798235	0.0744419	0.893153
		N	25	25	25	25	25	25	25	25	25	25	25	25	25	25	25	25	25	25	25	25	25	25
	Touch Face (c)	Correlation Coefficient	-0.0945489	.483*	-0.0415975	-0.0132228		0.248364	0.238531	0.0241127	0.202156	0.224875	-0.132549	0.212331	0.348479	.541**	0.0473939	0.0543772	0.391197	0.0140917	-0.175972	-0.108587	0.127528	-0.306508	--
		Sig. (2-tailed)	0.653034	0.0144675	0.843495	0.94998		0.231263	0.250859	0.908915	0.332501	0.279818	0.527641	0.308211	0.0877889	0.00526786	0.822008	0.796286	0.0531491	0.946698	0.400118	0.605386	0.543529	0.136167
		N	25	25	25	25	25	25	25	25	25	25	25	25	25	25	25	25	25	25	25	25	25	25	25
	Human Yawn (c)	Correlation Coefficient	-0.126579	0.23389	-0.0596504	-0.139872		0.225711	0.255289	.426*	-0.057299	0.192416	0.202524	0.104225	0.181576	0.224937	0.103874	0.0713464	0.0758669	-0.28927	-0.337599	0.327146	-0.128222	0.132407	0.143413	--
		Sig. (2-tailed)	0.546558	0.260473	0.776997	0.50487		0.277986	0.218088	0.0338562	0.785583	0.356801	0.331604	0.620036	0.385037	0.279682	0.621221	0.734684	0.718523	0.160766	0.0988522	0.110429	0.54132	0.528087	0.494037
		N	25	25	25	25	25	25	25	25	25	25	25	25	25	25	25	25	25	25	25	25	25	25	25	25
	Bark (c)	Correlation Coefficient	-0.113325	0.207104	-0.0751958	.405*		0.198148	0.0289837	-0.297796	0.141535	0.339683	0.297853	-0.0849862	-0.169842	-0.141535	-0.0751958	0.099227	0.0720392	0.0575512	-0.0283069	0.141535	-0.0416667	0.283069	-0.0283396	0.0427408	--
		Sig. (2-tailed)	0.589641	0.320549	0.720915	0.0445971		0.342376	0.890614	0.148236	0.499769	0.0966568	0.148154	0.68628	0.41699	0.499769	0.720915	0.636996	0.7322	0.784661	0.893153	0.499769	0.843238	0.170337	0.893031	0.839248
		N	25	25	25	25	25	25	25	25	25	25	25	25	25	25	25	25	25	25	25	25	25	25	25	25	25
	Circle (d)	Correlation Coefficient	0.261712	-0.0529532	-0.108536	-0.146149		-0.016343	0.100402	.411*	-0.166699	0.147087	0.0524086	0.109583	-0.111132	0.0588348	0.361786	-0.291354	0.179677	-0.263325	-0.268025	0.0882523	-0.0601407	-0.145453	-0.0269971	0.263215	-0.0601407	--
		Sig. (2-tailed)	0.206326	0.801515	0.605557	0.485745		0.938197	0.632991	0.0412515	0.425789	0.48292	0.803517	0.602063	0.596904	0.779972	0.0755559	0.157637	0.390111	0.203441	0.195192	0.674858	0.77521	0.487849	0.898072	0.203638	0.77521
		N	25	25	25	25	25	25	25	25	25	25	25	25	25	25	25	25	25	25	25	25	25	25	25	25	25	25
	Ears Down (d)	Correlation Coefficient	-0.113325	0.0295863	-0.0751958	-0.101255		0.113228	0.289837	0.226892	-0.283069	0.226455	-0.184385	0.0566575	-0.0566139	0.113228	-0.0751958	0.099227	0.345788	0.25898	0	0.0283069	-0.0416667	-0.339683	0.127528	-0.0427408	-0.0416667	-0.0601407	--
		Sig. (2-tailed)	0.589641	0.888353	0.720915	0.630092		0.589961	0.159911	0.275412	0.170337	0.276362	0.377599	0.78793	0.788089	0.589961	0.720915	0.636996	0.0904341	0.211275	1	0.893153	0.843238	0.0966568	0.543529	0.839248	0.843238	0.77521
		N	25	25	25	25	25	25	25	25	25	25	25	25	25	25	25	25	25	25	25	25	25	25	25	25	25	25	25
	Ears Twitch (c)	Correlation Coefficient	0.255087	-0.0324864	0.289327	0.106455		0.16551	-0.0155145	-0.348396	-0.21524	-0.00466224	-0.321209	-0.350326	-0.121995	-0.338401	-0.142083	-0.177633	-0.145941	-0.0732637	0.181439	-.530**	-0.328835	-.511**	-0.0105022	-0.286079	-0.0428915	-0.0503522	0.257349	--
		Sig. (2-tailed)	0.218464	0.877486	0.160681	0.612527		0.429144	0.941324	0.0878696	0.301474	0.982354	0.117432	0.0860072	0.561291	0.0980031	0.498091	0.395614	0.486375	0.727816	0.385402	0.00648263	0.108494	0.00911897	0.960263	0.165643	0.838689	0.811088	0.214268
		N	25	25	25	25	25	25	25	25	25	25	25	25	25	25	25	25	25	25	25	25	25	25	25	25	25	25	25	25
	Groom (d)	Correlation Coefficient	0.0334473	-0.0711057	0.122462	0.12968		0.212597	.550**	0.158073	0.137405	-0.114578	0.0248929	0.0604687	0.0823532	-0.0908571	-0.267514	0.372282	0.0234642	0.356706	0.159783	0.040729	0.329404	0.00671358	0.0436887	-0.000225264	-0.148232	-0.213954	0.263523	-0.0113029	--
		Sig. (2-tailed)	0.873891	0.735548	0.559784	0.536693		0.307593	0.00440102	0.450449	0.512489	0.585504	0.90598	0.774015	0.695538	0.665797	0.196079	0.0668588	0.911355	0.0800626	0.445502	0.846725	0.107848	0.974592	0.83573	0.999147	0.479482	0.304441	0.203089	0.957236
		N	25	25	25	25	25	25	25	25	25	25	25	25	25	25	25	25	25	25	25	25	25	25	25	25	25	25	25	25	25
	Head toward Participant (d)	Correlation Coefficient	0.290505	-0.0297479	0.0578969	0.245991		0.103077	0.19218	-0.100578	0.135385	0.210769	-0.166892	-0.102386	-0.0146154	-0.257692	-0.0143039	0.118644	0.117458	0.251793	0.393077	-.408*	-0.141535	-0.366923	0.139777	-.404*	-0.169842	0.102961	0.254762	.517**	0.1844	--
		Sig. (2-tailed)	0.158907	0.887747	0.783398	0.235896		0.623916	0.357404	0.632393	0.518766	0.311867	0.425246	0.626254	0.94472	0.213635	0.945896	0.572175	0.576048	0.224674	0.0519163	0.0430771	0.499769	0.0711974	0.505164	0.0450785	0.41699	0.624308	0.219072	0.00811842	0.377562
		N	25	25	25	25	25	25	25	25	25	25	25	25	25	25	25	25	25	25	25	25	25	25	25	25	25	25	25	25	25	25
	Jerk/Twitch (c)	Correlation Coefficient	.473*	-0.155716	-0.268213	0.214772		0.0560927	0.0872994	-0.034395	-0.0112185	-0.0166035	0.128837	0.010329	0.0892996	0.167381	0.291259	-0.0467411	-0.116029	-0.0278265	-0.212704	-0.134174	0.297239	-0.178151	0.0480709	-0.208462	-0.148619	0.0953393	-0.148619	-0.142789	0.145954	-0.116224	--
		Sig. (2-tailed)	0.0169219	0.457318	0.194868	0.302552		0.789997	0.678183	0.870347	0.957555	0.937214	0.539365	0.960918	0.671209	0.423871	0.157778	0.824422	0.580732	0.894957	0.307344	0.522547	0.149033	0.394217	0.819506	0.317316	0.478321	0.650314	0.478321	0.495938	0.486336	0.580092
		N	25	25	25	25	25	25	25	25	25	25	25	25	25	25	25	25	25	25	25	25	25	25	25	25	25	25	25	25	25	25	25
	Lay Alert (d)	Correlation Coefficient	0.217622	-0.246827	0.274499	.428*		0.206923	.419*	-0.127939	0.331538	0.128462	-0.117171	0.114704	-0.106923	-0.225385	-0.164155	0.298922	0.0896599	.413*	.488*	-0.208462	0.0849208	-0.0376923	-0.0670004	-0.217581	0.113228	-0.299077	0.169842	.432*	.605**	.539**	-0.012116	--
		Sig. (2-tailed)	0.296026	0.234256	0.184209	0.0329967		0.320982	0.0370823	0.542222	0.105449	0.540559	0.576988	0.585091	0.610957	0.278701	0.432985	0.146635	0.669956	0.0402431	0.0132317	0.317317	0.68651	0.858035	0.750326	0.296119	0.589961	0.146415	0.41699	0.0308608	0.00135176	0.0054093	0.954162
		N	25	25	25	25	25	25	25	25	25	25	25	25	25	25	25	25	25	25	25	25	25	25	25	25	25	25	25	25	25	25	25	25
	Lay Down (d)	Correlation Coefficient	-0.100599	0.0828118	-0.158024	-.445*		-0.240769	-0.30796	0.133334	-0.204615	-0.182308	0.185393	-0.113164	-0.00692308	0.197692	0.162792	-0.104006	-0.166008	-0.258049	-.461*	0.266154	-0.0283069	0.174615	0.00693108	0.211774	-0.113228	0.0751779	-0.283069	-.495*	-.513**	-.591**	0.111737	-.881**	--
		Sig. (2-tailed)	0.632323	0.693922	0.450591	0.0257366		0.246306	0.134226	0.525178	0.326528	0.383092	0.374954	0.590172	0.973799	0.343511	0.436865	0.620774	0.427737	0.21298	0.0204474	0.198449	0.893153	0.403819	0.973769	0.309513	0.589961	0.720979	0.170337	0.0118067	0.00867544	0.0018747	0.594898	6.30847e-09
		N	25	25	25	25	25	25	25	25	25	25	25	25	25	25	25	25	25	25	25	25	25	25	25	25	25	25	25	25	25	25	25	25	25
	Lick Object (d)	Correlation Coefficient	0.11362	0.305416	-0.135706	0.381551		-0.157343	0.0997316	0.0457244	-0.128735	-0.230225	0.322863	-0.186094	.458*	-0.285397	-0.135706	0.279016	0.00970734	0.153024	-0.0687951	-0.184589	-0.0751958	0.16756	-0.0627373	0.123072	-0.0751958	-0.108536	-0.0751958	-0.0774062	0.340436	0.029289	0.254306	0.141677	-0.144402	--
		Sig. (2-tailed)	0.588664	0.13764	0.517766	0.0598364		0.45257	0.635276	0.828185	0.539689	0.26823	0.11545	0.373117	0.0211879	0.166698	0.517766	0.176804	0.963268	0.465227	0.743855	0.377064	0.720915	0.423367	0.765764	0.557815	0.720915	0.605557	0.720915	0.713046	0.0958728	0.889468	0.219927	0.499334	0.491033
		N	25	25	25	25	25	25	25	25	25	25	25	25	25	25	25	25	25	25	25	25	25	25	25	25	25	25	25	25	25	25	25	25	25	25
	Lift Paw (d)	Correlation Coefficient	0.0514459	-0.096957	0.185618	0.286143		-0.197576	0.136922	-0.127948	0.350577	-0.351782	-0.123747	0.103687	0.234923	-0.199985	-0.160015	0.118246	-0.112827	0.368628	0.33853	-0.35901	-0.0886659	-0.0915596	0.0277409	-0.290439	-0.0886659	-0.127978	-0.0886659	0.287203	0.364502	.536**	-0.0330315	.595**	-.564**	.457*	--
		Sig. (2-tailed)	0.807059	0.644759	0.374364	0.165544		0.343801	0.513984	0.542193	0.0857675	0.0846226	0.555639	0.621854	0.258313	0.337828	0.444833	0.573475	0.591285	0.0697943	0.0978675	0.0779938	0.673416	0.663361	0.895278	0.159007	0.673416	0.542096	0.673416	0.163913	0.0732269	0.0057382	0.875446	0.00169976	0.0033326	0.0217764
		N	25	25	25	25	25	25	25	25	25	25	25	25	25	25	25	25	25	25	25	25	25	25	25	25	25	25	25	25	25	25	25	25	25	25	25
	Near Participant (d)	Correlation Coefficient	0.149435	0.0268762	-0.171871	0.242115		0.0265435	-0.14863	-.417*	-0.2082	0.00663586	-.613**	-0.0415061	-0.025714	0.109492	0.110908	-.456*	0.118215	-0.201529	-0.116957	-.702**	-0.183145	-.586**	0.242904	-.464*	-0.183145	-0.0352462	0.36629	.499*	-0.112935	.443*	0.0866165	0.146818	-0.33677	-0.128536	0.175378	--
		Sig. (2-tailed)	0.475883	0.898526	0.411362	0.243594		0.899776	0.478289	0.0382056	0.317937	0.974886	0.00110974	0.843835	0.902893	0.602366	0.597649	0.0220718	0.573576	0.334036	0.577689	9.26401e-05	0.380873	0.00210073	0.242014	0.0195224	0.380873	0.867165	0.0717241	0.0111923	0.590928	0.0265893	0.68057	0.483728	0.0997361	0.540322	0.401737
		N	25	25	25	25	25	25	25	25	25	25	25	25	25	25	25	25	25	25	25	25	25	25	25	25	25	25	25	25	25	25	25	25	25	25	25	25
	Pant (d)	Correlation Coefficient	0.0454482	-0.135978	0.303981	-0.182735		0.285397	0.166684	-0.090425	-0.0592591	0.113069	-0.0733779	0.0095433	-0.318773	-0.273137	-0.135706	0.158609	-0.0637911	0.220535	0.186632	-0.143039	-0.0751958	-0.305832	-0.106381	-0.149469	-0.0751958	-0.108536	.501*	.553**	.410*	.461*	-0.268213	.485*	-.531**	-0.135706	0.185618	0.260745	--
		Sig. (2-tailed)	0.829208	0.516919	0.139593	0.381958		0.166698	0.42583	0.667297	0.778424	0.590485	0.727407	0.963889	0.120398	0.186484	0.517766	0.448896	0.76194	0.289448	0.371712	0.495175	0.720915	0.137078	0.612778	0.475781	0.720915	0.605557	0.0106838	0.00412652	0.0419117	0.0203358	0.194868	0.0140046	0.00635763	0.517766	0.374364	0.20807
		N	25	25	25	25	25	25	25	25	25	25	25	25	25	25	25	25	25	25	25	25	25	25	25	25	25	25	25	25	25	25	25	25	25	25	25	25	25
	Paw at Person (c)	Correlation Coefficient	-0.0289383	-0.055404	0.156815	0.042232		0.240946	-0.0690779	-0.391086	0.389128	0.166253	-0.293371	-0.0229075	0.0879454	-0.144568	-0.160015	-0.191244	-0.0778754	-0.0814411	0.35901	-.449*	-0.0886659	-.398*	0.249668	-0.224347	-0.0886659	-0.127978	-0.0886659	.540**	0.0427589	.623**	-0.316259	.439*	-.502*	-0.160015	.430*	0.35855	.477*	--
		Sig. (2-tailed)	0.890784	0.79252	0.454109	0.841138		0.245948	0.742837	0.0532225	0.0545316	0.427045	0.154649	0.91345	0.675928	0.490529	0.444833	0.359793	0.711379	0.698755	0.0779938	0.0242255	0.673416	0.0490657	0.228743	0.280978	0.673416	0.542096	0.673416	0.0052973	0.839181	0.00088284	0.123517	0.0283224	0.0104916	0.444833	0.031835	0.0784032	0.0159488
		N	25	25	25	25	25	25	25	25	25	25	25	25	25	25	25	25	25	25	25	25	25	25	25	25	25	25	25	25	25	25	25	25	25	25	25	25	25	25
	Paws on Participant (d)	Correlation Coefficient	-0.113325	-0.207104	-0.0751958	-0.101255		-0.198148	0.0579674	-0.198531	0.339683	-0.0283069	-0.312037	0.0283287	0.198148	0.226455	-0.0751958	-0.24098	-0.0576314	0.0287756	0.226455	-0.254762	-0.0416667	-0.311376	0.311736	-0.199457	-0.0416667	-0.0601407	-0.0416667	0.285943	-0.148232	0.339683	-0.148619	0.226455	-0.226455	-0.0751958	.532**	0.244193	-0.0751958	.532**	--
		Sig. (2-tailed)	0.589641	0.320549	0.720915	0.630092		0.342376	0.78314	0.341427	0.0966568	0.893153	0.128884	0.893072	0.342376	0.276362	0.720915	0.245881	0.784368	0.891395	0.276362	0.219072	0.843238	0.12974	0.129273	0.339133	0.843238	0.77521	0.843238	0.165853	0.479482	0.0966568	0.478321	0.276362	0.276362	0.720915	0.00619625	0.239447	0.720915	0.00619625
		N	25	25	25	25	25	25	25	25	25	25	25	25	25	25	25	25	25	25	25	25	25	25	25	25	25	25	25	25	25	25	25	25	25	25	25	25	25	25	25
	Scratch at Object/Floor (d)	Correlation Coefficient
		Sig. (2-tailed)
		N	25	25	25	25	25	25	25	25	25	25	25	25	25	25	25	25	25	25	25	25	25	25	25	25	25	25	25	25	25	25	25	25	25	25	25	25	25	25	25	25
	Shake Head (c)	Correlation Coefficient	-0.0809275	0.185459	0.0397769	-0.188002		0.0354878	-0.0947502	0.0193534	-0.136111	-.463*	0.164536	0.143409	0.135213	0.117694	0.0214795	0.0733346	0.00914573	0.0911016	-.474*	0.156775	0.181836	0.123533	0.080502	0.170924	-0.148775	0.0143159	-0.148775	-0.32354	-0.0454786	-.437*	0.256289	-0.354429	.406*	0.284803	-0.133672	-0.0242199	-0.268494	-0.316591	-0.148775		--
		Sig. (2-tailed)	0.700569	0.37478	0.850268	0.368148		0.866263	0.652341	0.92684	0.516503	0.0198614	0.431903	0.494048	0.519301	0.575279	0.918827	0.727562	0.965392	0.664949	0.0167007	0.454224	0.384344	0.556327	0.702072	0.413984	0.477855	0.945851	0.477855	0.114645	0.829095	0.0289054	0.216227	0.0821476	0.0439849	0.167622	0.524119	0.908512	0.194382	0.123102	0.477855
		N	25	25	25	25	25	25	25	25	25	25	25	25	25	25	25	25	25	25	25	25	25	25	25	25	25	25	25	25	25	25	25	25	25	25	25	25	25	25	25	25	25
	Shake Off (d)	Correlation Coefficient	-0.10793	-0.00486845	0.0187477	0.345047		0.0796081	0.167792	-0.0574878	0.138467	-0.335371	-.455*	-0.0720415	0.329019	0.126187	-0.309338	-0.227318	0.16488	-0.13581	0.111367	-0.254492	0.218154	-0.116025	0.0570195	-0.0575429	-0.171407	-0.020692	-0.171407	0.0183931	0.223467	0.0652109	-0.0676847	0.220616	-0.228662	0.229847	.418*	0.165295	-0.309338	0.139932	0.342814		0.207471	--
		Sig. (2-tailed)	0.607582	0.981574	0.929124	0.0911732		0.705235	0.422717	0.784893	0.509201	0.101241	0.0221869	0.732192	0.108285	0.547809	0.132404	0.274488	0.430927	0.517442	0.596126	0.219578	0.294817	0.580747	0.786605	0.784691	0.412645	0.921794	0.412645	0.930461	0.28292	0.756795	0.747857	0.289265	0.271584	0.269038	0.037689	0.429752	0.132404	0.504687	0.0934271		0.319674
		N	25	25	25	25	25	25	25	25	25	25	25	25	25	25	25	25	25	25	25	25	25	25	25	25	25	25	25	25	25	25	25	25	25	25	25	25	25	25	25	25	25	25
	Shift Head (c)	Correlation Coefficient	-0.151557	0.0305813	0.0974967	-0.298833		-0.237151	-0.212863	0.35757	0.290279	0.0427334	0.134838	0.379503	0.081617	0.249856	0.229083	-0.0803933	0.226717	-0.0939263	-0.211357	0.369586	-0.0566684	.436*	0.127578	0.375515	-0.155838	0.152136	-0.34001	-.596**	-0.350562	-.436*	-0.0756858	-.534**	.633**	-0.228401	-.455*	-.482*	-.560**	-0.292429	-0.198339		0.108364	-0.0782013	--
		Sig. (2-tailed)	0.469567	0.884622	0.64291	0.14676		0.253693	0.306974	0.0792818	0.159246	0.839275	0.520471	0.0613365	0.698134	0.228381	0.270677	0.702456	0.275793	0.65518	0.310488	0.069015	0.78789	0.0294322	0.543372	0.0643412	0.45696	0.467851	0.0963155	0.0016824	0.0857816	0.0294322	0.719168	0.00601499	0.000678399	0.272145	0.0222196	0.0146966	0.00361934	0.15604	0.341902		0.60613	0.710222
		N	25	25	25	25	25	25	25	25	25	25	25	25	25	25	25	25	25	25	25	25	25	25	25	25	25	25	25	25	25	25	25	25	25	25	25	25	25	25	25	25	25	25	25
	Shift Position (c)	Correlation Coefficient	0.116622	-0.190731	0.0613616	0.380083		0.252551	.428*	-0.1865	0.252551	-0.00384986	-.446*	0.0231169	0.0384986	-0.0646776	0.0337489	-0.0828996	-0.0834758	0.0645743	0.245621	-.582**	0.141671	-0.379596	0.0267874	-0.281927	-0.113337	-0.0858834	0.226673	.454*	.584**	.589**	0.19292	.755**	-.734**	0.175903	.628**	.465*	.430*	.464*	0.283342		-0.185479	.413*	-.628**	--
		Sig. (2-tailed)	0.578787	0.361109	0.770765	0.0609087		0.223236	0.0327722	0.372058	0.223236	0.985428	0.0254466	0.912662	0.855029	0.758727	0.872763	0.693613	0.691585	0.759101	0.236624	0.00226797	0.499352	0.0612678	0.898859	0.172143	0.589601	0.683135	0.275888	0.0227464	0.00216692	0.00193205	0.355519	1.27213e-05	2.98933e-05	0.400306	0.000770994	0.0193086	0.0318243	0.0193895	0.169908		0.374728	0.0403789	0.000785033
		N	25	25	25	25	25	25	25	25	25	25	25	25	25	25	25	25	25	25	25	25	25	25	25	25	25	25	25	25	25	25	25	25	25	25	25	25	25	25	25	25	25	25	25	25
	Sit (d)	Correlation Coefficient	0.156608	0.00905542	0.193884	0.367947		0.191392	0.274194	-0.149542	0.159887	0.233136	-0.300721	0.189175	-0.0559211	-0.122081	0.0683476	-0.00907161	0.212872	0.0972803	0.17564	-.469*	-0.231869	-0.25834	0.151792	-0.00951387	0.086951	-0.00836687	0.347804	.607**	0.313	.600**	-0.207681	.758**	-.859**	0.0809012	.503*	.483*	.574**	.532**	0.231869		-0.379461	0.116197	-.522**	.689**	--
		Sig. (2-tailed)	0.454712	0.965734	0.353074	0.070352		0.359415	0.184718	0.475562	0.445202	0.262057	0.144102	0.365114	0.790626	0.561013	0.745467	0.965672	0.306952	0.643651	0.401024	0.0179129	0.264731	0.212446	0.46887	0.964	0.6794	0.968338	0.0884469	0.00129178	0.127646	0.00151582	0.319174	1.153e-05	3.79591e-08	0.700661	0.0103304	0.014397	0.00269797	0.00623569	0.264731		0.0613679	0.580181	0.00745197	0.000141197
		N	25	25	25	25	25	25	25	25	25	25	25	25	25	25	25	25	25	25	25	25	25	25	25	25	25	25	25	25	25	25	25	25	25	25	25	25	25	25	25	25	25	25	25	25	25
	Sniff Object/Floor (d)	Correlation Coefficient	0.280563	-0.211852	0.0172441	0.187656		0.185999	.499*	0.0324533	0.0488842	.530**	-0.263062	0.0847184	-0.356497	0.0838583	0.363885	0.160412	0.199658	0.0791865	0.324703	-0.377164	0.146251	-0.26787	0.0298419	-0.213031	0.0585005	0.0455967	0.351003	.429*	0.211125	.605**	0.0811469	.626**	-.612**	-0.111558	0.234037	0.370278	.521**	0.332383	0.175502		-.463*	-0.145051	-.507**	.606**	.681**	--
		Sig. (2-tailed)	0.174316	0.30933	0.934796	0.369046		0.373367	0.0111268	0.877611	0.816502	0.00645579	0.203911	0.68722	0.0802518	0.69024	0.0737513	0.443688	0.338636	0.706728	0.113273	0.0630853	0.485437	0.195461	0.887395	0.306583	0.781192	0.828658	0.0853611	0.0324673	0.311031	0.00134631	0.699793	0.000825252	0.00115877	0.59549	0.260164	0.0684563	0.00759636	0.10451	0.401399		0.0198308	0.489065	0.00968939	0.00133429	0.000179952
		N	25	25	25	25	25	25	25	25	25	25	25	25	25	25	25	25	25	25	25	25	25	25	25	25	25	25	25	25	25	25	25	25	25	25	25	25	25	25	25	25	25	25	25	25	25	25
	Sniff Participant (d)	Correlation Coefficient	0.0790242	-0.280808	-0.030617	-0.0449237		0.101345	0.0166843	-0.19014	0.0691533	0.0977685	-.406*	-0.128867	-0.214614	0.0325895	-0.0207632	-0.245992	0.0034389	-0.0121204	0.100551	-0.272639	-0.219377	-0.288934	-0.14921	-0.214431	-0.219377	-0.0430635	0.292503	0.242487	-0.0566547	.501*	-0.23208	0.215409	-0.144268	-0.306874	0.0728255	.417*	0.323062	0.388403	0.321753		-0.0956217	0.160147	-0.168873	0.331579	0.227476	0.346817	--
		Sig. (2-tailed)	0.707303	0.173925	0.884489	0.83115		0.629786	0.936909	0.362626	0.742565	0.64198	0.0438973	0.539269	0.302917	0.877101	0.921526	0.235893	0.986984	0.954146	0.632487	0.18732	0.292051	0.161276	0.476556	0.303339	0.292051	0.83805	0.155931	0.24285	0.78794	0.0107096	0.264285	0.301087	0.491438	0.135676	0.729384	0.0383204	0.115213	0.0550232	0.116778		0.649343	0.444453	0.419692	0.105403	0.274144	0.0894157
		N	25	25	25	25	25	25	25	25	25	25	25	25	25	25	25	25	25	25	25	25	25	25	25	25	25	25	25	25	25	25	25	25	25	25	25	25	25	25	25	25	25	25	25	25	25	25	25
	Stand (d)	Correlation Coefficient	0.136304	-0.00540014	-0.0823491	.400*		0.342985	0.263287	-0.330107	0.0313972	0.0822686	-.445*	-0.23745	0.0393459	-0.113666	-0.0658089	-0.126977	-0.0604841	-0.136556	0.272242	-.640**	0.117001	-.527**	0.0612754	-0.334848	-0.0585005	0.00168877	0.175502	.547**	0.364671	.699**	-0.010665	.589**	-.705**	0.123524	.540**	.597**	.479*	.606**	0.292503		-0.249498	0.395116	-.746**	.848**	.673**	.619**	0.395688
		Sig. (2-tailed)	0.515906	0.979562	0.695552	0.0477112		0.0932533	0.20351	0.107053	0.881565	0.695836	0.0258598	0.253077	0.851873	0.588514	0.754632	0.545288	0.773959	0.51512	0.18799	0.000572163	0.577545	0.00684385	0.771078	0.101807	0.781192	0.993608	0.401399	0.00469615	0.0730835	9.9788e-05	0.959647	0.00195001	8.19064e-05	0.556358	0.0053027	0.00161417	0.015336	0.00131623	0.155931		0.229069	0.0506046	1.86818e-05	8.8608e-08	0.00022422	0.000977887	0.0502414
		N	25	25	25	25	25	25	25	25	25	25	25	25	25	25	25	25	25	25	25	25	25	25	25	25	25	25	25	25	25	25	25	25	25	25	25	25	25	25	25	25	25	25	25	25	25	25	25
	Stretch (d)	Correlation Coefficient	0.389945	0.0498348	-0.135706	.753**		0.0149851	0.255257	-0.0955434	-0.121243	-0.139634	-0.0331054	-0.235174	0.196168	-0.1553	-0.135706	0.129616	0.0180279	0.0702803	0.0769688	-0.336483	-0.0751958	0.00817367	-0.165708	-0.116216	-0.0751958	-0.108536	-0.0751958	0.0729338	0.391164	0.246572	0.365962	.462*	-.410*	.618**	.508**	0.174809	-0.135706	-0.160015	-0.0751958		-0.0536989	.439*	-0.378737	.480*	0.315236	0.195667	-0.0320247
		Sig. (2-tailed)	0.0539823	0.812995	0.517766	1.38119e-05		0.943324	0.218147	0.649612	0.563727	0.505604	0.87517	0.257789	0.34732	0.458536	0.517766	0.536895	0.931839	0.738512	0.714601	0.100044	0.720915	0.969069	0.428583	0.58012	0.720915	0.605557	0.720915	0.728996	0.0531705	0.234755	0.071998	0.0199204	0.041772	0.000989186	0.00956217	0.40329	0.517766	0.444833	0.720915		0.798776	0.0282521	0.0619048	0.0151731	0.124802	0.348577	0.879215
		N	25	25	25	25	25	25	25	25	25	25	25	25	25	25	25	25	25	25	25	25	25	25	25	25	25	25	25	25	25	25	25	25	25	25	25	25	25	25	25	25	25	25	25	25	25	25	25
	Wag Tail (d)	Correlation Coefficient	0.272633	0.179563	-0.246687	.411*		0.331523	.449*	-0.144682	-0.223801	-0.0213586	-0.100971	-0.276947	0.207086	0.0455032	-0.00246687	0.251119	0.00378131	-0.0363444	0.10215	-0.314808	0.170865	-0.352882	0.0478801	-0.150965	-0.136692	-0.197297	0.273383	0.187144	.558**	0.28602	0.301204	.422*	-.432*	0.364275	0.2487	0.333458	0.268067	-0.0465403	-0.136692		-0.0667031	0.231573	-.610**	.545**	0.362269	.456*	0.0988372
		Sig. (2-tailed)	0.18733	0.390418	0.23453	0.0414847		0.105465	0.024428	0.490184	0.282181	0.919283	0.631058	0.18017	0.320592	0.829004	0.990663	0.22596	0.985688	0.863064	0.627055	0.125343	0.414148	0.0835871	0.820211	0.471324	0.5147	0.344496	0.186071	0.370378	0.00377888	0.165734	0.143427	0.0358105	0.031123	0.0734196	0.230611	0.103325	0.195121	0.825164	0.5147		0.7514	0.265361	0.00119835	0.00487137	0.0751371	0.0220292	0.638327
		N	25	25	25	25	25	25	25	25	25	25	25	25	25	25	25	25	25	25	25	25	25	25	25	25	25	25	25	25	25	25	25	25	25	25	25	25	25	25	25	25	25	25	25	25	25	25	25
	Walk (d)	Correlation Coefficient	-0.00743545	-0.328066	0.0863405	0.098989		-0.0733623	0.00855755	-0.216324	-0.137438	-0.237731	-.583**	-0.125463	-0.174584	0.0668619	-0.246687	-0.229727	-0.0293051	0.113281	0.319451	-.419*	0.205037	-.436*	-0.122722	-.690**	-0.136692	-0.197297	0.273383	.458*	0.121032	0.323166	0.0601324	0.325952	-0.371455	-0.0616718	.467*	.592**	0.313293	0.274879	.410*		-0.091649	0.368574	-.637**	.530**	0.252923	0.332016	0.317622
		Sig. (2-tailed)	0.971861	0.109372	0.681535	0.637809		0.727463	0.967617	0.298986	0.512384	0.252499	0.00224537	0.55013	0.403905	0.750827	0.23453	0.269296	0.889408	0.589784	0.119568	0.0371818	0.325509	0.0291615	0.558944	0.000133937	0.5147	0.344496	0.186071	0.0212395	0.56441	0.11509	0.77524	0.111813	0.0675147	0.769636	0.0186357	0.00183158	0.127271	0.183578	0.0417561		0.663052	0.0698388	0.000613539	0.00639419	0.222531	0.104917	0.121819
		N	25	25	25	25	25	25	25	25	25	25	25	25	25	25	25	25	25	25	25	25	25	25	25	25	25	25	25	25	25	25	25	25	25	25	25	25	25	25	25	25	25	25	25	25	25	25	25
	Yawn (c)	Correlation Coefficient	0.363329	-0.285389	0.187935	0.27112		-0.132993	0.182367	0.0701625	-0.11377	-0.0819929	-0.240997	0.104435	-0.235779	-0.143193	-0.0739928	0.0719036	0.222445	0.286343	0.204786	-0.136916	-0.25986	-0.0364849	-0.265901	-0.0766108	0.0144366	-0.071681	0.346479	0.334472	.420*	0.283248	-0.12038	.663**	-.631**	0.113247	0.367422	0.255093	.419*	0.0399372	0.0144366		-0.26736	0.13152	-.417*	.435*	.639**	.444*	0.297958
		Sig. (2-tailed)	0.0742259	0.166711	0.368323	0.189887		0.526245	0.382934	0.738935	0.588169	0.696808	0.245846	0.619327	0.256532	0.494705	0.725209	0.732686	0.285185	0.165236	0.326115	0.514002	0.209673	0.86254	0.198891	0.715874	0.945395	0.733484	0.089749	0.102216	0.0368171	0.170055	0.566524	0.000307348	0.000715318	0.589897	0.0707846	0.218454	0.0369441	0.849671	0.945395		0.196346	0.53088	0.0382799	0.0298901	0.000590115	0.0263041	0.148005
		N	25	25	25	25	25	25	25	25	25	25	25	25	25	25	25	25	25	25	25	25	25	25	25	25	25	25	25	25	25	25	25	25	25	25	25	25	25	25	25	25	25	25	25	25	25	25	25
*. Correlation is significant at the 0.05 level (2-tailed).
**. Correlation is significant at the 0.01 level (2-tailed).
[truncated: 5 more columns]
